# Supplementary material for: Checkpoint Kinase 1 (CHK1) Functions as Both a Diagnostic Marker and a Regulator of Epithelial-to-Mesenchymal Transition (EMT) in Triple-Negative Breast Cancer
Source: Curr Issues Mol Biol. 2022 Nov 23;44(12):5848–65. doi: 10.3390/cimb44120398 (PMC9777496; doi:10.3390/cimb44120398)
Supplement: Supplementary file 1 [file cimb-44-00398-s001.zip]

Archive with 1 entries (1 files):
- cimb-2023267-supplementary.pdf
